# Supplementary material for: Plastic-Degrading Potential across the Global Microbiome Correlates with Recent Pollution Trends
Source: mBio. 2021 Oct 26;12(5):e02155-21. doi: 10.1128/mBio.02155-21 (PMC8546865; doi:10.1128/mBio.02155-21)
Supplement: TABLE S1 [file mbio.02155-21-st001.txt]

ocean / environment	p	n
Ionian_Sea	2.00E-06	27
Mediterranean_Sea	7.67E-03	12
North_Atlantic_Ocean	1.45E-01	21
North_Pacific_Ocean	2.00E-01	16
Red_Sea	1.00E+00	6
South_Atlantic_Ocean	4.94E-02	19
South_Pacific_Ocean	2.87E-02	34
Southern_Ocean	6.91E-01	4
Arctic_tundra	3.81E-01	1
Boreal_forests	9.42E-01	14
Dry_tropical_forests	3.54E-03	9
Grasslands_and_shrublands	1.60E-01	5
Mediterrean	1.76E-03	13
Moist_tropical_forests	4.73E-03	88
Savannas	5.03E-01	14
Southern_temperate_forests	7.76E-01	23
Temperate_coniferous_forests	9.47E-01	18
Temperate_deciduous_forests	4.63E-04	42
Tropical_montane_forests	1.27E-04	34
