# Supplementary material for: Plastic-Degrading Potential across the Global Microbiome Correlates with Recent Pollution Trends
Source: mBio. 2021 Oct 26;12(5):e02155-21. doi: 10.1128/mBio.02155-21 (PMC8546865; doi:10.1128/mBio.02155-21)
Supplement: TABLE S2 [file mbio.02155-21-st002.txt]

phylum	num_hits	num_species	p
Acidobacteriota	100	7	8.48E-01
Actinobacteriota	464	52	1.00E+00
Alphaproteobacteria	3706	143	1.36E-05
Bacteroidota	288	39	1.00E+00
Bdellovibrionota	10	5	1.00E+00
Chloroflexota	696	40	7.92E-01
Desulfobacterota	1	1	9.98E-01
Desulfobacterota_A	1	1	9.98E-01
Gammaproteobacteria	4461	149	2.53E-12
Gemmatimonadota	167	10	7.52E-01
Latescibacterota	28	4	9.82E-01
Marinisomatota	255	19	9.52E-01
Myxococcota	17	6	1.00E+00
Planctomycetota	64	16	1.00E+00
Poribacteria	23	5	9.98E-01
Spirochaetota	2	1	9.93E-01
Thermoplasmatota	29	8	1.00E+00
Verrucomicrobiota	337	41	1.00E+00
