# Supplementary material for: Plastic-Degrading Potential across the Global Microbiome Correlates with Recent Pollution Trends
Source: mBio. 2021 Oct 26;12(5):e02155-21. doi: 10.1128/mBio.02155-21 (PMC8546865; doi:10.1128/mBio.02155-21)
Supplement: TABLE S3 [file mbio.02155-21-st003.txt]

Radius [km]	Spearman rho	p	n
100	-0.043097	0.87408	16
200	0.298764	0.115412	29
300	0.38464	0.024696	34
400	0.491861	0.00109	41
500	0.46159	0.001611	44
700	0.345411	0.013046	51
1000	0.297265	0.02904	54
